# Supplementary material for: Temperature Dependence of the Polar and Lewis Acid–Base Properties of Poly Methyl Methacrylate Adsorbed on Silica via Inverse Gas Chromatography
Source: Molecules. 2024 Apr 9;29(8):1688. doi: 10.3390/molecules29081688 (PMC11052169; doi:10.3390/molecules29081688)
Supplement: Supplementary file 1 [file molecules-29-01688-s001.zip]

Archive with 1 entries (1 files):
- molecules-2949513-supplementary.pdf
